# Supplementary material for: Animal Welfare Consequences of Organic Boar Fattening and Occurrence of Boar Taint on Five Commercial Farms
Source: Animals (Basel). 2021 Oct 10;11(10):2929. doi: 10.3390/ani11102929 (PMC8532605; doi:10.3390/ani11102929)
Supplement: Supplementary file 1 [file animals-11-02929-s001.zip]

Archive with 1 entries (1 files):
- animals-1377803-supplementary.pdf
